# Supplementary material for: Bromodomain and Extraterminal Domain (BET) Protein Inhibition Hinders Glioblastoma Progression by Inducing Autophagy-Dependent Differentiation
Source: Int J Mol Sci. 2023 Apr 10;24(8):7017. doi: 10.3390/ijms24087017 (PMC10138987; doi:10.3390/ijms24087017)
Supplement: Supplementary file 1 [file ijms-24-07017-s001.zip]

Archive with 1 entries (1 files):
- ijms-2272465-supplementary-update.pdf
